# Supplementary material for: Quantifying Patient Portal Use: Systematic Review of Utilization Metrics
Source: J Med Internet Res. 2021 Feb 25;23(2):e23493. doi: 10.2196/23493 (PMC7952240; doi:10.2196/23493)
Supplement: Multimedia Appendix 1 [file jmir_v23i2e23493_app1.xlsx]

## Sheet: Sheet1
Article	PROVIDER USE	PATIENT USE / ADOPTION	FREQUENCY	DURATION	INTENSITY	SUPER USER
Ackerman et al, 2017	The percent of patients given access, defined as the formal offer regardless of acceptance. "Issued token" was distinguished "as having sent a patient an email with [portal setup] information"	Percent of unique patients enrolling and sending messages per full MU-2 requirements for view, download, and send in a timely manner	Frequency of promotions, portal training sessions, and message turnaround was tracked by the surveyed study sites but not reported by the numbers	Percentage of patients given "timely" access to portal was recorded in terms of MU-2 timeframes, entailing duration (days/hours) from patient event to login: within 4 business days of an office visit or within 36 hours of hospital discharge	Full MU-2 compliance reported as percentage of patients meeting MU-2 conditions; this standard requires distinguishing those who viewed, transmitted, and downloaded content from those who were merely granted access or registered
Ahmedani et al, 2016		The number of participants with an initial log-in, defined as registration	Basic use was compared to users with multiple log-ins, defined as "2- and 5- logins during a 30-day follow-up period"
Aljabri et al, 2018		Inpatient specific definition, with registration to the portal prior to inpatient admission, reported as a number and percentage, referred to in text as "adopter"			Active vs. inactive inpatient users were defined by login vs. no login during patient stay
Alpert et al, 2017	The frequency of responses per the medical department of the provider and by the member of care team, with provider response type quantified by thematic categories, e.g., "Over half (53.4"%) of provider replies did not contain language reflective of either partnership building or supportive talk."		The frequency of responses per the medical department of the provider were tracked	Message thread duration, including 2-messages and 3-messages, were reported by the percentage of all threads. The minimum/maximum word count per message was included	Defined as the number of patient-initiated messages and number of threads	The percentage of providers whose messages were deemed to include " partnership building or supportive talk"
Arcury et al, 2017		Patient self-reported use as binary question as "ever used, never used"	Among the "ever used," self-reported frequency of use, with categories including, "several times a week, several times a month, less than once a month, a few times a year, and never", was recorded. Response options were later grouped into the binary "at least" once a month versus "less than" once a month for reporting		How many portal functions were used (</=3, 4-7), collected as self-report data
Bajracharya et al, 2016		Total number of active users, with the term "active" not defined by study authors, on the portal	The average number of patients using the portal per day was reported		Defined as the percent of patients who submitted or modified their healthcare proxy settings after an educational intervention on the importance of proxy assignment
Baldwin et al, 2017		Adoption rates for portals were analyzed, with the percentage registered and eligible derived from secondary literature including mostly company blogs, such as Athenahealth; Kaiser Permanente; Group Health Cooperative (Seattle, WA). This was informally compared to download rates for mobile health apps
Bell et al, 2018		At least one login, either preoperatively or postoperatively, was examined as a binary value of use / account activation. This was reported as number and percent within age groups of interest, including 18-30, then by decade, then 81-100	The total number of logins, divided by age categories and by no app vs. use of mobile app, along with the total number of logins, specifically postoperative within the study window of 09/2014-02/2017		Use of features, as a binary, were reported by the same age categories of 18-30, by decade, and 81-100 by number and percentage. Features included the app, email, and messaging
Boogerd et al, 2017	Measured by professionals' login (at least once) and by patient-professional messages, both as the total number by group and mean by group	Number of unique visitors within a controlled RCT study arm; otherwise use was indirectly reported by frequency of login counts, categorized as frequent (1 login per 2 weeks), incidental (3/+ logins but less frequently) or low (1-2 total logins in 18 month window)	Divided by number, the percent of frequent, incidental, and low users (meaning login once per two weeks vs. 3 or more logins but less frequently vs. only 1-2 total logins in 18-mo. window, respectively) was analyzed, along with the number of forum message posts as the total number, not per-person and the total number of patient-professional messages			Defined in terms of the frequency categories frequent, incidental, low, with "frequent" (1 login per 2 weeks) comprising "Super User"
Bose-Brill et al, 2018	Randomized control trial intervention implied a member of care team sent a 3-5 day pre-visit message to participants, indicating provider use		Number / median number of messages sent in previous year by subject was used as a baseline participant demographic for RCT outcomes study. Changes in frequency were tracked post-intervention		Percent increase in the function of interest. Use of advanced care planning documentation (i.e. patient documentation of care preferences) was the outcome of interest for the EHR-portal integrated vs. non-integrated group	>10 messages per year defined a user as a "high portal user"
Bower et al, 2017		Defined by "activation status" categories among a portal-eligible patient denominator, which was, "None, patient declined, activated [registration-based] but not used, activated [and used, =at least once login]." Number users vs. non-users in a 1-year period was also reported
Chung et al, 2017	Patient- vs. physician-initiated messaging was distinguished	A none vs. any binary message use was correlated to primary care visit frequency in the analysis. General use was not tracked as portal enrollees were the sole group of interest to the study	Message frequency in 3-year window was considered in groups for correlation to outcomes, i.e. the percentage of users sending 1 message, 2, 3, 4, >4		Average messages per thread, with threads bundled as 1 message except when reply was spaced >4 days, along with threads per year and patient vs. physician-initiated were tracked. Overall average message per year increase over time was also reported	"Moderate", or 2-4 messages per year, and "heavy message users", or >4 per year, were noted for frequent office visits
Crotty et al, 2014	Enrollment number and percentage "of a physician's patients" were analyzed, with the denominator being the "total number of unique patients" per provider in the study year window. The percentage and median of physician-initiated messages was also analyzed	Defined as overall enrollment relative to physician practice and the percentage of patients engaging in secure messaging, aligned with MU-2 compliance	Inactive portal accounts were deleted after 2 years of no activity, resulting in an exclusion criterion for deeming a patient currently enrolled		Secure messaging, defined as "Patient-initiated correspondence sent to an attending physician through the portal", reported as a percentage of enrolled patients sending messages. Also analyzed by time sent, by the percent in morning, non-business hours and weekends and per 100 patients per month. Percent and median of patient-initiated messages were also reported as the percent relative to MU-2 c…
Crotty et al, 2015	Outreach frequency was defined as the number of physicians sending a number of unique messages and the total delivered messages		Frequencies were tracked for providers but not patients, with outreach frequency defined as the number of physicians sending a number of unique messages	The percent of personalized messages unread by patients after 3, 7, and 21 days. "Personalized" controlled for "spam", with messages with >5 recipients excluded from this set	Intensity of provider use was interpreted as the pattern of unique and personalized messages sent by providers
Dalal et al, 2016	The number and percentage of patient/proxy-initiated messages which were viewed by at least 1 notified provider, along with the number of provider-response messages, were analyzed	Adoption level was controlled by recruitment, so natural adoption was not applicable. Function use was otherwise up to the user and therefore included here. The denominator for other measures included participants recruited among willing and available patients and caregivers	Measured by page views and reported as ranks of most / least frequently visited pages, reported as percentage of views. Also number and percentage of patients/caregivers whose use spanned 1-4 days and 5-10 days		Number and percentage of patients/caregiver proxies sending messages and the total number of messages. The average messages per patient/caregiver were calculated. Message content analysis included "daily goal input" that was both quantified by the percentage of users who entered a goal and qualified by what the goals were
Davis et al, 2015		Inpatient registration, defined for in-patient portal as "registered prior to discharge", was reported as a number and percentage, with the denominator being all patients admitted during the study period. Use was defined as "any activity," but also grouped by "major functions," by the patient or his/her delegate ... between the time of admission and the time of discharge." Delegate use was report…			Multiple inpatient functions were tracked, including "account management (e.g., assigning a delegate), appointment management, secure messaging with health care providers, viewing portions of the electronic health record (i.e., laboratory test results, radiology reports, clinical visit summaries, medication lists, immunization history), accessing health educational materials, and other (e.g., vie…
Devkota et al, 2016		Patients were grouped by number and percentage as "non-users", defined as those who did not activate account or activated but did not use messaging, "readers" who accessed but did not reply to emails, and "readers and writers" who wrote emails			Patients were grouped by number and percentage as "non-users", defined as those who did not activate account or activated but did not use messaging, "readers" who accessed but did not reply to emails, and "readers and writers" who wrote emails
Dexter et al, 2016		"Portal use ...was calculated by the number of MyChart messages sent from patients to their provider. ... [S]ubsequent reply messages in the same “thread” were disregarded." The percent of patients with an active account, defined as an unexpired / non-deactivated activation code during study window, was also reported
Emani et al, 2016		Survey respondents were aware of, and who accessed, the portal after-visit summary within five days of their visit, reported via number, percent, and self-report	Number of portal sessions as mean per user by subgroup, along with the number of messages sent as mean per user in study window, although the study window was not defined by study authors	Length of active portal account in mean years	Sessions without messaging vs. sessions with messaging were distinguished
Fiks et al, 2015			Families accessing the disease-specific portal for a number out of six months; use was not otherwise defined apart from frequency			Phrased as "frequent" users, defined as use during 5 months out of the 6-month study period
Fiks et al, 2016		Referred to as "adoption" and defined as "completion of at least one portal survey during the study period"			Base use vs. "sustained use" of a pediatric portal survey function, with base use requiring at least some portal survey data entry while "sustained use" required "completion of at least two surveys". Reported with denominators of all portal adopters & of all eligible parents
Forster et al, 2015		The number of patients who created a portal as a percentage of those invited, including maternity ward patients only	The number of views of the electronic medical record, with authors noting "Patients could view their EMR multiple times"	Self-report survey asking, "Would you use the portal and access the EMR for future pregnancies?", reporting the percentage and numbers of responses	The percent of portal users who requested EMR access, along with the percentage of patients successfully granted access within study window, was analyzed, along with the percent who submitted registration forms online. The number of EMR views were broken down by function, including "appointment schedules" and "birth preferences submitted via the EMR." Also reported was the number and percentage o…
Garrido et al, 2014	The number of patient emails per day received and sent per physician/care team were reported. The number and percentage of care teams with a 2-business-day response rate were reported, along with the average message response, in business hours. Daily average of response was sent to the patient-initiated mail	The percent of patients across system membership with portal registration	The average number of messages received & sent per day		The percentage of registrants sending at least 1 secure message and the total number of messages sent system-wide per 1,000 registrants	Defined in terms of a high vs. low percentile of average messages received & sent per day. Message count vs. thread count, per 2-month period, were distinguished in a regression analysis
Garrido et al, 2015		Registration and activation of a portal account as a percentage of all eligible patients
Gheorghiu & Hagens, 2017		The number "of users accessing their respective portals for the first nine to 19 months since their inception in order to compare their relative adoption rates" of Canadian portals, which were also plotted over time. Active users were noted as a reliable metric but not defined, while sub-studies reported to use logins or aggregate number of accesses	"A separate analysis trended the total number of monthly accesses ... over the number of users in order to determine the relative frequency of access over time"
Gordon & Hornbrook, 2016		The percent of participants registered to the portal, with the denominator equaling the members of plan within the study sample age ranges. Also reported was the sign-on of "at least once during the calendar year", in overall denominator and by subgroups of interest, including a chronic disease registry-only group			Registrants, as a percentage, "to have used the portal to send messages, view lab results, or order prescription refills... [where "at least one" use of function counts towards numerator]"
Graetz et al, 2016		Percent of patients registered within 12 months as a self-report	User message frequency within 12 months, reported by ranges including never, 1-2 times, 3-5 times, >5 times
Griffin et al, 2016		Defined by logins within 30 days of discharge, while non-users were defined as those with no login	Light users were defined as <8 logins, with the number of times the functions were accessed also analyzed		Active users were defined by 8+ logins and by having read or written a message; thus, mere clicks to the function do not satisfy the requirement. The mean number of times the top 8 functions, including "messaging, medical advice message, lab tests/results, medication list, problem list, allergies, immunizations, and appointment details" were accessed was reported. Further, data was also reported …	The light vs. active user distinction per frequency and intensity requirements, with "active" users, those with 8 or more logins, distinguished from "light" users, those with <8 logins, by login frequency
Groen et al, 2017		At least one login within the 4-month study window, including the invited study recruitment pool of prior non-users	Mean number of logins, with standard deviation, of users. Portal functions were used in terms of average logins involving function use	Mean login time in minutes
Haun et al, 2014	The percent of patient-initiated threads with a care team response, including the range of response time from minutes-hours	Number and percent of patients sending versus not sending messages, the total number of secure message threads, with threads meaning a "series of messages from one original message", and the message content within a 3-month window for the selected user group was reported			The number of messages categorized by content analysis, including general, appointment, medication, and test request
Henry et al, 2016		Defined by registration status only, reported as the total number registered for notifications vs. not registered at all
Jhamb et al, 2015		Percentage with at least 1 login of the percentage of patients seen in a specialty office. Increased adoption trends over time were also reported	Defined as the median number of logins per year per user		Percent of users accessing each function, with functions grouped by appointment, information, lab, medication, or request for advice/message-related
Jones et al, 2015		Active user designated by at least two sessions during the year-long study window, with "non-user" meaning 0-1 sessions in study year. "Session" was defined as login-to-logout or until 20-minute timeout. Specifically, logout-login times of no more than 3 minutes apart were combined; otherwise, multiple sessions, combined as a "hit-day", were allowed	"Hit-day" was used to count multiple sessions per day. Users were grouped by frequency of login and functionality use, i.e. clicking function link. Factor & cluster analysis patterns were reported as the percentage of all registered users with visits and ICD codes of interest to the study. Consistency, or 1 login per month for each month in the study year, was further defined by the distribution …	The session timeout window was noted, with the length of sessions reported as the average length and overall user time on the portal during the year-long study window. Duration between logins was also used as a session individuation criterion	Authors define intensity by the number of functions per session, total functions used (i.e. clicked), and the average duration of page views	Active, defined as 2 or more sessions, was distinguished from 1-session users and non-users. Consistency, defined as one log-in per month for each month in the study year, can also be interpreted as super user
Kamo et al, 2017		The total numerical count of portal enrollees from the start-to-date at the medical center	Messages, per 1,000 enrollees per week excluding first roll-out year, were reported by median inbound vs. outbound, with seasonal fluctuations graphed. Number of unique page views was distinguished from the number of unique sessions, meaning a user with multiple page views in the login	The percentage of patients given "timely" access to portal was recorded in terms of MU-2 timeframes, entailing duration (days/hours) from patient event to login: within 4 business days of an office visit or within 36 hours of hospital discharge	Unique sessions, defined as multiple page views within a login, was reported, along with the number and percentage of views by function page. The percentage meeting MU-2 threshholds was explicitly reported and was defined over all eligible encounters as the percentage of subjects viewing, transmitting, and downloading within MU-2 timeframe from their visit
Kelly et al, 2017		The number of study subjects who accepted and logged on to portal among parents who were offered portal access	The average number of homepage accesses per parent in 6-month study window was analyzed. Function access was reported as an overall number, per each parent user, including the number of actions performed per function		"Clicking on the tab" was distinguished from other intensities, including "Numbers of actual notes, audio and video recordings created, and requests and messages sent are listed beneath each relevant functionality." Number, as a percentage, of parents who made requests, analyzed as the total number of requests and "1 to 13 requests per parent who requested"	"A majority of parents accessed all portal functionalities"
King et al, 2017	The number of staff going live with e-messages, by total and healthcare worker types, were reported. General adoption rates also included a mixture of patients and providers in the denominator, consisting of the number registered over all patients and providers invited.	The number registered, over all patients and providers invited, with the total number of portal accesses reported by function and "use" defined by unique logins	Use frequency times duration patterns were reported; for example, "2.5 times a month over an average of 9 months". Pages most frequently accessed were defined as "user access pattern[s]", with function access combinations made by parents	Defined as the mean and range number of days of portal use	Use of e-messages and other functions involving data transmission were characterized precisely on a page-by-page basis for patients and providers
Kipping et al, 2016		The number of participants registered over all patients invited, along with the total accesses by function			Functions included e-views, e-visits including messaging, e-requests reported as the number and percentage of all uses. These were reported overall but not per person or by frequency of use
Krasowski et al, 2017	Manual release of test results ahead of automatic release, with test result release also tracked by setting, categorized by in-patient, outpatient, ED, and by speed, using the metrics "never" as seen by test-specific policies, including HIV, "one business day", and "four business days"	Patient and function-specific use were defined as 6-month access rates by the subpopulation. Function-specific use correlated to broader account activation rates of the patient portal		Time (in business days) to providers' manual release of records; time between provider release and patient view (hrs)
Krist et al, 2014		Sign up and account creation included as numbers and percentages. The percentage rate of increase in use by month for 31 months was tracked for the implementation study	Defined as the number of logins per patient after signup	Time to sign up, recorded as the average, median days after office visit and by percentage and median number of office visits until sign-up for office visit patients across 8 small providers. The average minutes per session of duration was also recorded
Laccetti et al, 2016	Study was specific to staff categories only, including nurses, "ancillary staff," midlevel, physicians, and clerical/managerial staff	"TotalMyChart actions ["electronic functions"] and messages received were quantified and characterized according to type, timing, and staff category...." Total number employees involved in actions/messages were also reported	Mean and median action/message counts for individual nurses were calculated ... [as well as] between clinical divisions..... Increase in use over time, i.e. 2011 vs. 2014 average actions and received messages, was also reported		Staff MyChart actions performed per patient-intiatied message were analyzed as a responsiveness metric	"...nurses ... exhibited the greatest use of MyChart." After-hours activities were noted, as percentage of actions
Lau et al, 2014		At least 1 login during 2008-2012 study window by adult diabetic patients of study-specific interest
Lyles et al, 2016		This cohort study analyzed "ongoing users" only, defined as at least one login and portal function usage prior to, and at least one additional session during, the seven-year study window	At least 2 total sessions were required for minimum use during the 6-year study window		An "exclusive user" refilled exclusively online in the 6-year window while "occasional users" made at least 1 refill online, among other non-portal methods of achieving the same function. The reference group did not use a function under the study but needed to complete at least one other online portal function task, including messaging, viewing labs, or appointment scheduling	Defined as the "exclusive user", or the group exclusively refilling online
Mafi et al, 2016		Number of patients who viewed physician notes within 30 days of their visit, with or without reminders. The denominator was the total number of patient visits, also presented as the percentage of notes viewed. Of note, the study was single-function specific, analyzing note viewing only	Patterns "over time" and per frequency of office visits also explored. A correlation coefficient was computed for "Patients with multiple visits" as a percentage of the sample and note viewing, "Examined [over] 3-month time intervals over the 2-year study period"	Duration-relevant components appear in conjunction with other metrics, including the 30-day time between visit and views and the 3-month intervals of examination over the 2-year study period
Manard et al, 2016		A binary variable indicating active patient portal use, defined by the patient writing messages, versus no active use, defined by the patient not registering or registered but did not write messages, meaning the patient only read physician messages)			A binary variable indicating active patient portal use (the patient wrote messages) versus no active use (the patient did not register or registered but did not write messages [ie, only read physician messages])." The disjunctive for "no active use" in this binary variable mixes registrants and non-registrants, and so use was not reported separately from a base intensity requirement to engage in …
Masterman, 2017	Patient-initiated threads were distinguished from provider initiated threads, while "Multidisciplinary or administrative message baskets were excluded"				Number "of patient-initiated message threads and clinic visits for pediatric specialties and percentage of these outpatient interactions (i.e., message threads + clinic visits) done through messaging"
Masterson Creber et al, 2016			"Logistic regression models will be used to assess the association between treatment and frequency of login to the hospital outpatient portal"	User's "total time ... per day" online is reported but distinguished from "idle time", which involves a 20-minute auto-logoff feature	Specific function tabs accessed is also planned
Mickles & Mielenz, 2014	Messages patients received as thirds of 0-2, 3-7, and 8+ were analyzed, along with whether the provider sends messages as a yes/no binary and the percentage of a provider's patients who use the portal, stratified by lowest, middle, and top thirds of percentage ranges	Patient user was defined by having an activated account for 6 consecutive months	Number of patient-initiated messages per user within 6 months	"User" defined as having an activated account for 6 contiguous months	Users with patient-initiated messages were distinguished from basic "users" with activated accounts
Miles et al, 2016		Number and percentage of patients with radiology reports who viewed reports, measured by patients clicking on folder, as compared to other report views, including lab results and clinical notes. The demoninator was the registered patients on the portal in 2014
Mook et al, 2018		The number of patients using an activation code within the system population in one-year window. Non-user account status included "inactivated", meaning formerly active but shut down for failed logins or inappropriate use, code generated but not used, and declinations, with all categries analyzed
Neuner et al, 2015	Percent of compliant providers, both per specialty and per specific MU-2 component	Enrollment was, "defined as registering for an account and activating the account online" vs. "active" patients defined per view-download-transmit requirements of MU-2	"Among enrolled patients, the number of episodes of portal use was calculated for 1) the portal overall and 2) specific portal features," tallied by number and percentage of ambulatory patient. The percentage of patients with appointments who used portal within the year, the number of times a feature was accessed per patient by median and range and the percentage of users accessing the system at …	Time to sign-up was embedded in full MU-2 requirements, specifically as the percent signup within 4 days of office visit	Embedded in view-download-transmit requirement (e.g., percentage patients using secure messaging)	Percentage of users accessing the portal over 50 times specially noted as accessing the portal "very frequently" and considerably more often than the next frequency category assessed (4 or more times)
North et al, 2014		Controlled by the cohort's restriction to a sample of message and e-visit users. Use vs. non-use was not applicable	Number of messages sent within the 501-day study window	Length of time over which active messaging activity occurred. "Long-term users", defined as >1 year activity in follow-up, were distinguished from "at least one message" users in the cohort set		"High utilizers" defined by 5 or more messages, while highest decile of >6 messages were considered subgroups. The number and percentage with 10 or more and 20 or more messages were also reported
Oest et al, 2018		Account activation rates were reported as the total number of unique patients registered of all ptients in the facility system, and by subgroups. Direct and proxy users were not distinguished			Specific access of the test result function was reported, both as a percentage of available tests actually viewed and as percentage patients viewing at least one
Payne et al, 2016	The denominator for Patient Use is all notes created (by providers) one year after program roll-out; this denoninator is an incidentally reported aggregate metric of provider use for the notes function (as total number)	The percent of clinical notes viewed by patients over all the notes created 1 year after program roll-out, distinguishing notes made on patients with portal access vs. patients without portal access
Pearl, 2014	Physician message turnaround, defined as the percent of 2-business-day responses, and the percent of same-day responses was reported	The total number of sign-ups per quarter, with 3Q 2013 used as example. The percentage of patients registered and the total number on the mobile app version was also recorted. Registration was also broken down by sub-population, partially relying on self-report survey data		Measured for providers only as message turnaround time in days. No patient duration metric was studied	Users (in millions) per function, including viewing labs, secure messaging, refills, and appointments, were graphed from 2008-2013. Video tele-visits were also tracked, but the report did not clarify whether this is a portal-integrated function or separate
Pecina et al, 2017	Provider-initiated messages, by percentage, were reported alongside the patient use metric	A portal user was defined as "any contact with the care manager via the portal", including patient and provider-initiated messaging by percentage	Dropout was defined as no contact at all for 2 consecutive months
Peremislov, 2017	Number and percent of provider-initiated messages, total and by staff or provider position / role in care team	Patient enrollment plus at least one e-message in the 1-year study window		Median and mean length of enrollment, in days, was reported	Message richness metric defined as, "Elements of the message structure were coded for common properties and included identification of the initiator, numbers of replies within [thread], completeness of e-messages, whether the e-messages initiated by the healthcare providers were read or not read by the patient, and whether there was a resolution to the problem raised"
Perzynski et al, 2017		Defined as at least 1 login from adult patients making at least 1 outpatient visit	Viewing, receving, amd sending messages and/or requests were reported as a frequency per user demographic characteristic and by explicit MU-2 definitions. However, access within the VDT timeframe was not reported		MU-2 compliance was reported. To count towards MU-2 compliance, the percentage of patients who viewed, transmitted, or downloaded material via portal is distinguished from mere registrants or logins
Petullo et al, 2016		Several levels of use are distinguished, including "active user", "active nonuser" and "inactive". Minimally, account activation was reported but labeled "active nonuser." "Active user" required the use of the message function	Active users, or message-senders, were broken down by frequency of message by 1, 2, >2 in the 1-year study window		Active user was defined as an activated account plus messaging, while active nonuser was defined by account activation but no messaging and inactive was defined by no account activation. Total numbers's by group were reported
Phelps et al, 2014		Number of patients registered, with non-users, defined as those who never logged on distinguished from registrants with a login history	Users were described in terms of logins per month for a number of months, with maximum, median, and quartile distributions reported	Duration of active registration (in months; median duration) was analyzed. "Use was viewed as beginning on date of first logon and ending on date of last logon". Login timing (proximity to office visits / tests) was also reported through histogram construction. Right and left censoring methods reported (e.g., death, infrequent posting of results).		Activity was stratified by login distribution, with an "Early lapser" meaning no login after the first month of registration, "late lapser" meaning logons after the first month, but no logon in past 6 months despite at least 2 lab result uploads, defined to confirm living patients with reason to log on, and "persistent users" defined as all others, including activity within 6 months of study cens…
Pillemer et al, 2016	Percent of tests auto-released vs. manually released to patient portal by the provider	The total number of patients signed up since the portal rollout was reported, with a 1-year window of users serving as the study denominator. The proportion of account holders who "used .. at least once" in this window was approximately reported as "approximately three-quarters"			Function-specific focus included the percentage of portal users who viewed test results wtihin the year and within a smaller study window of 3 months. Also reported was the number of test results to the total number total users, including the mean tests per patient and standard deviation
Price-Haywood & Luo, 2017		User meant at least one portal logon. Users were compared to non-users for a patient subpopulation of interest to outcomes. Window relative to index date ranged from 1 year before and after logon for users, or was based the on midpoint of visits for non-users
Quinn et al, 2018		"User" was defined only in the context of an intervention group, referring to the percentage of participants with any use of the message function. "Nonusers" did not use the message function but may have accessed the portal in ways not of interest to this study's aims	The number of messages sent per patient		Average number of messages sent per patient over the 1-year window in study-relevant, content-specific themes
Redelmeier & Kraus, 2018		Total number of registered patients in the study window, with new registrants trended over time in terms of the number of logins, registrations, and pageviews per study year	Average number of logins and page views per day was trended with analysis for day of week, including weekday vs. weekend, summer vs. winter months, and year in the three-year window, with special trend notes made for a six-day severe weather event		Defiend as the number of pageviews per average login
Reed et al, 2015	Patients self-reported the provider response rate, categorized by within 24 hours, 1-2 days, or longer, and by which provider type(s), including primary, specialist, pharmacist, or other were the recipients of the emails. Phrased as, "Which provider(s) did you email?"	The percent of patients initiating a secure message within the past year	The percent of patients using secure messaging by number, group by 1-2 messages, 3-5, and >5
Reicher & Reicher, 2016		Information made available and the number of patients provided with access was analyzed in patients per month. The number of patients accessing health data online, the percentage rate of use, and the proportion of new users within study window versus "returning users" was analyzed. Measures repeated specifically for radiology report access		The percentage of patients given timely access to the portal was recorded in terms of MU-2 compliance rates, entailing duration as days/hours from patient event to login, with MU-2 compliance designating within 4 business days of an office visit or within 36 hours of hospital discharge	Embedded in the view-download-transmit requirement as the percentage of patients using functions such as viewing radiology reports. Notably, secure messaging was not tracked for patients
Riippa et al, 2014		Patients, of chronically ill who were offered portal use in 1-year study window, were stratified into non-users and other user types. Non-users did not log in, while viewers logged in at least once but did no messaging or prescription refills. Interactive users accessed message and refill functions at least once	Interactive users accessed message and refill functions at least once, reported as frequency of function use as the number of views as average times per user		Function use included message and refill use	User stratification, with "interactive" users, defined as those who accessed message and refill functions at least once, comprising the highest users noted
Robinson et al, 2017		Inpatient registration was required by time of discharge to track in-patient adoption and use was defined as the number registered over all surgical admissions and percentage by surgery type. The number of total portal user sessions during inpatient window was reported	The number, as a median, of times the patient accessed the inpatient portal		Activity was group by function by user as compared to delegates and surrogates. Total numbers and odds-ratios by demographic were also reported	In terms of frequency, the median number of sessions was 2. However, some accessed "more than 20 times" and "a few users ... over 80 times during admission"
Ronda et al, 2014		Patients recruited to the survey were stratified by login vs. no login	Patients with at least one login were stratified by login times, with >1 defined as "regular users" and reported by number and percent of patients surveyed. Login frequency was also reported as the mean login times per patient with standard deviation
Runaas et al, 2017	Patient groups were divided per caregiver. Only one patient per provider was reported in this 10-provider pilot		The number of days the patient or caregiver accessed portal within the study window was tabulated and compared with the duration metric	The total number of minutes on the portal prototype overall and per module was reported per patient per caregiver in a tabular format
Sarkar et al, 2014		The number of patients initiating the online refill function over portal registrants within disease category of interest, diabetics on statins, over the 5-year window			The proportion of a user's refills done online vs. other means	Users were divided by "exclusive", meaning all refills were requested online vs. "occasional", meaning mixed online / other refill methods vs. "never", meaning use of other portal features but not refills
Shaw et al, 2017	VDT, Access, and Secure Messaging cut-offs were reported in terms of meeting or not meeting CMS MU-2 cutoffs for providers' patients	The percent of patients able to view, transmit, download and the percentage with active access to do so as implied by MU-2 compliance tracking was analyzed. Patients receiving portal education, and percentage of those patients who used the portal, as a self-report, were also outcomes		Time to sign-up was embedded in the full MU-2 requirements as the percent signup within 4 days of office visit	Embedded in view-download-transmit requirement (e.g., percentage of patients using secure messaging)
Shenson et al, 2016	The percent of messages sent by each surgical specialty. The proportion of message-based outpatient interactions was trended, with an increased percentage over time compared to in-person clinic visits	The number of unique users, including patients, delegates and surrogates, with the percentage of each type. The number of total patient-intiated message threads, defined as "an initial message and all replies", to surgeons within the system under study were also reported, with the percentage of unique users sending messages	"Active user" was defined by at least 1 message per month. Message volume trends were reported by specialty, per month and per 100 active users in 2-year window
Shimada et al, 2016		Function-specific use study, with the registration or minimal use requirement not reported except as paired with a requirement to use either web-based prescription refills or secure messaging related to active data transmission	The percent of patients using the function of study interest 2 or more times per year within the study window of 4 years	The percent of patients using the function of study interest at frequencies of interest for 1, 2, 3, or >3 years, measured as a continuous variable	Use was defined as the percentage of patients with portal registration, and poorly controlled diabetes, who used web-based prescription refills or secure messaging for the 1st time during the study window of 4 years, with registration was not reported separately from use of the functions of interest
Smith et al, 2015	The percent of patients given the access code by a provider	Of the percentage of patients given an access code by their provider and the percent who registered. The steps towards username and/or password generation and 1st login were detailed in the article, with cancelled accounts distinguished from live registrants	The median and range of logins per month was analyzed, along with the number of functions used as the percentage of patients using 0-4 functions		The percent of registrant use per function, including messaging, checking test results, medication refills, and vital statistics monitoring was reported as binary yes/no values. Message content was reviewed to determine message use as an alternate medical refill request function, used as a composite variable for medication refills
Sorondo et al, 2017		Portal access by patients as the number / total intervention group at 7-month follow-up. User was defined by access plus protocol-specific assessments and secure messaging. Non-user was defined by sign-up but no user-qualifying activities. After portal training, or the intervention, use was tracked as an outcome	Defined as the number of days the patient accessed the portal		Patients who signed up for the portal but did not participate in the portal tasks ("nonusers") were distinguished from those who used the portal to complete study-specific protocols and send messages to the care team via secure messaging
Steitz et al, 2017		The number of accounts over time, with the percent pediatric, surrogate, and delegate accounts analyzed, along with the number of unique user session initations and function access reported as the number sessions, percentage, and use-by-2-year-age-groups and the percent logins by surrogates	The median number of sessions per user within study window	Active use was stratified into lengths of time, ranging from <1 year, 1-2 years, 2-3 years, 3-4 years, >4 years	"Commonly used functions" reported for messaging, test results, and appointments as numbers and the percentage of sessios involving access
Thompson et al, 2016	Provider response was defined in terms of the number and percentage of messages, with the number of "unread message notifications" for provider follow-up counted	The number of enrollees and the number of unique logins per group was analyzed. Adolescents in a specific confidentiality portal were compared to parent proxies of pre-adolescents in the normal portal. The number of total secure, patient/proxy initiated messages sent per group also reported as the percentage of patients using. Medical advice requests were treated as a distinct message category			Percent usage by function, including appointment review, test views, problem lists, allergy information, refills, and schedule requests within the group, was analyzed, with "clicked through ... past homepage" defined as function use
Toscos et al, 2016			User logins per year and mean logins over time, including standard deviation, by 6-month intervals		Proportion of users engaging the daily health diary function by the 6-month intervals was also reported	Users were analyzed by frequency categories: "Low, Active, and Super users" as: 1-3 logins, 4-23, and >23 times in a year, respectively. "Natural breaks" in frequency data were inductively derived
Tulu et al, 2016	Patient adoption was compared by practice. Provider- vs. patient-initiated messaging was distinguished through other analyzed metrics.	Activated access was defined as the number and percentage of active patients in a pulmonology practice. This was compared to the percentage in other specialty departments			The total messages received and sent by the practice from 2009-2014 was reported as an aggregate number, along with the unique patient numbers and percentages, and the percent of messages that were provider-initiated. Message distribution was organized by by medical advice request, refills, responses, and appointments
Vydra et al, 2015	Patient user proportions by provider demographics, including years since medical school graduation, were reported. The average provider time spent on the portal in hours/week, as self-report vs. data report, was also included	Defined as the average number of new patient account activations per week	Activations were reported as the number of new patient accounts per week	Defined as the average number of hours logged on, with login within 30-day, 60-day, 6-month, and 12-month periods noted as the proportion of all users	Defined as the total number of patient emails sent and medication refills
Wallace et al, 2016		"[Percent] of patients offered an access code [who] logged into their MyChart account"	Patients categorized by login frequency in 12-month window by "never, once, 2 to 23 times, and ≥24 times"		Patient function use by "(1) viewing, (2) online requests or services, and (3) communication." Functions by category were further broken down in the article	“'Superusers' were defined as logging into MyChart a minimum of 24 times (an average of 2 times/month) over a 12-month period."
Weisner et al, 2016			Mean number of login days in the study window from baseline to 6-months		Frequency was sub-divided by specific function usage, including email, lab views, and advice solicitation
Williamson et al, 2017		Registrants, including proxies and young adult patients in the context of pediatric / adolescent cancer survivors, including the number and percent of eligible, were defined as completing registration "prior to ... or within 90 days" of appointment	Distribution of meaningful use events, including uploads, downloads, and/or shared reports, per subject were plotted across the 2.5-year timeline or until loss to follow-up	Defined as time between registration and appointment; time span of continued meaningful use events were also plotted over time	"Meaningful users" defined as registrants who uploaded, downloaded, and/or shared records. Number (median, range) of meaningful events by patient/proxy type reported
Wolcott et al, 2017	Provider "responsiveness" was defined as the number of provider-initiated messages, by month, to represent overall activity, reported in tertiles	Regression analysis with the dependent variable based on patient-initiated messages per patient per person-month	Number of messages per patient per person-month		Patient-initiated messaging as it appears in the context of a correlational analysis	Correlations between responsive providers and patient messaging were explored, with high tertile responsiveness and message rates implied as the super user elements of interest
Wolff et al, 2016		The percent of patients and proxies who logged in			The percent of registered adult patients who shared account access with a proxy "care partner" was analyzed, along with the percentage of patients and proxies who viewed various functions, scheduled appointments, and sent direct messages. This data was compared to self-reports
Woods et al, 2017		Defined as the number and percentage of a prospective cohort who logged onto portal within the study window	"Frequency of portal logins during 6-month and 18-month time intervals after study enrollment ... [including the] total number of sucessful and unsuccessful (incomplete) ... logins [per] study subject"			In terms of log-in frequency, stratified by 0-2, 3-17, 18-35, and 36+ logins, authors noted a category of "high" users, defined as, "patients who were infrequent or high portal users remained in those categories, respectively"
Zhong et al, 2018		Active users were defined by adoption, with adption defined as registration, compared to non-user patients without portal registration during the study, along with active portal access throughout 3-year study window. Active patients who registered prior to the study were "consistent" users. The total number by group was reported as adoption / drop-off rates, illustrated by quarter		"Temporary" users had registered during the study but the account became inactive during study window
